# Supplementary material for: Diet during pregnancy and infancy and risk of allergic or autoimmune disease: A systematic review and meta-analysis
Source: PLoS Med. 2018 Feb 28;15(2):e1002507. doi: 10.1371/journal.pmed.1002507 (PMC5830033; doi:10.1371/journal.pmed.1002507)
Supplement: S1 Data — (ZIP) [file pmed.1002507.s006.zip]

Archive with 7 entries (7 files):
- Review_A_reports/ALLERGIC SENSITISATION.docx
- Review_A_reports/AUTOIMMUNE DISEASE.docx
- Review_A_reports/ECZEMA.docx
- Review_A_reports/FOOD ALLERGY.docx
- Review_A_reports/RHINOCONJUNCTIVITIS.docx
- Review_A_reports/TIDM.docx
- Review_A_reports/WHEEZE.docx
