# Supplementary material for: Diet during pregnancy and infancy and risk of allergic or autoimmune disease: A systematic review and meta-analysis
Source: PLoS Med. 2018 Feb 28;15(2):e1002507. doi: 10.1371/journal.pmed.1002507 (PMC5830033; doi:10.1371/journal.pmed.1002507)
Supplement: S2 Data — (ZIP) [file pmed.1002507.s007.zip]

Archive with 9 entries (9 files):
- Review_C_reports/FATS & FATTY ACIDS.doc
- Review_C_reports/FRUITS & VEGETABLES.doc
- Review_C_reports/MATERNAL ALLERGENIC FOOD AVOIDANCE.docx
- Review_C_reports/MULTIFACETED INTERVENTIONS.docx
- Review_C_reports/OTHER FOODS.doc
- Review_C_reports/PREBIOTICS.docx
- Review_C_reports/PROBIOTICS.docx
- Review_C_reports/PUFA.docx
- Review_C_reports/VITAMINS & MINERALS.doc
